# Supplementary material for: Fabrication of High-Acyl Gellan-Gum-Stabilized β-Carotene Emulsion: Physicochemical Properties and In Vitro Digestion Simulation
Source: Foods. 2022 Jun 14;11(12):1742. doi: 10.3390/foods11121742 (PMC9222914; doi:10.3390/foods11121742)
Supplement: Supplementary file 1 [file foods-11-01742-s001.zip]

Archive with 1 entries (1 files):
- foods-1735016-supplementary.pdf
